# Supplementary material for: Percutaneous intervention for salvage of non-maturing arteriovenous fistulas: Which is the better approach, arterial or venous?
Source: PLoS One. 2020 Sep 29;15(9):e0238788. doi: 10.1371/journal.pone.0238788 (PMC7523969; doi:10.1371/journal.pone.0238788)
Supplement: S1 File — (XLSX) [file pone.0238788.s001.xlsx]

## Sheet: Sheet1
Patient coding	approach: 1=vein, 2=artery	age(years)	gender, 1=male, 2=female	AVF type: 1=radiocephalic, 2=brachiocephalic	fistula age(days)	preop vein size(mm)	postop vein size(mm)	lesion location: 1=arterial inflow, 2=juxta-anastomosis, 3=peripheral vein, 4=central vein	lesion multiplicity: 0=single, 1=multiple	lesion characteristics: 0=stenosis, 1=occlusion	lesion length(cm)	accessory vein: 0=no, 1=yes	max. balloon size(mm)	cutting balloon: 0=no, 1=yes	procedure time(min)	anatomical success: 0=fail, 1=success	clinical success: 0=fail, 1=success	primary patency(months)	secondary patency(months)	complication: 0=no, 1=yes
1	1	75	1	1	12	2.3	6	2	0	0	3.3	0	4	0	19	1	0	2.8	7.9	0
2	1	37	1	1	21	2.5	5	1,2	1	0	4.8	0	5	0	32	1	0	3	6.5	0
3	1	27	1	1	90	2	6	1	0	0	0.5	0	4	0	69	1	0	25	25	0
4	1	73	2	2	44	2	3	2	0	0	5	0	6	0	54	1	0	10.9	9.9	1
5	1	71	1	1	102	2.6	4	3	1	1	1.7	1	5	0	44	1	0	1	1	0
6	1	76	2	2	46	2.8	4	3	1	0	10	0	4	0	24	1	0	12	25	0
7	1	64	2	1	136	2.4	5	3	0	1	6	0	6	0	31	1	0	2.4	25	0
8	1	50	1	1	33	2.8	4.4	1,2	1	0	5.3	0	3	0	33	1	0	0.2	25	0
9	1	57	2	1	131	1.9	9	2	0	0	1.5	0	6	0	31	1	1	12	12	0
10	1	43	1	1	180	2.5	9	2,3	1	0	12.3	0	6	0	61	1	1	6.9	6.9	0
11	1	63	1	1	51	2.6	6.7	1,2	1	0	3.8	1	6	0	20	1	1	5.7	5.7	0
12	1	56	1	1	17	2.5	7	3	0	0	7	1	5	0	50	1	1	25	25	0
13	1	65	2	1	127	2.7	5	2	1	0	1.6	0	5	0	23	1	1	25	25	0
14	1	47	2	1	135	2.5	7	2	0	0	2.2	0	5	0	11	1	1	25	25	1
15	1	63	1	2	54	2.3	6	3	1	0	10	0	6	0	14	1	1	25	25	0
16	1	67	1	1	74	2.5	8	2	0	0	1	0	6	0	10	1	1	2.8	2.8	0
17	1	63	1	1	62	3.1	4	3	1	0	5.7	1	5	0	25	1	1	25	25	0
18	1	67	2	1	131	5.4	9	2	1	0	3	0	6	0	43	1	1	10.7	10.7	0
19	1	52	2	1	27	2.5	7	1	0	0	0.5	0	4	0	12	1	1	25	25	0
20	1	72	2	1	75	3.3	8	2	0	0	2	0	5	0	6	1	1	2.2	4.1	0
21	1	69	1	1	4	2.5	6	2	0	0	1.6	0	5	0	11	1	1	25	25	0
22	1	55	2	2	58	2.5	10	2	0	0	1.8	0	7	0	7	1	1	8.5	8.5	0
23	1	69	1	1	179	2.6	5	2	0	0	2.7	0	5	0	23	1	1	5.1	5.1	0
24	1	76	2	1	179	2.5	5	2,3	1	0	17	0	6	0	24	1	1	25	25	0
25	1	64	1	1	153	2.5	6	1,2,3	1	0	5.3	0	6	0	60	1	1	25	25	0
26	1	68	1	2	54	3.8	8.7	4	0	0	10	0	10	0	73	1	1	14	14	0
27	1	49	1	1	57	2.2	7	3	0	0	4.7	1	5	0	43	1	1	25	25	0
28	1	67	2	1	40	2.5	3.4	2,3	1	0	1.4	0	5	0	18	1	1	25	25	0
29	1	81	1	1	47	3.2	7	2	0	0	2.6	1	4	0	67	1	1	9.9	25	0
30	1	57	2	2	128	3.1	5	1,2	1	0	6.5	0	5	0	18	1	1	3.6	25	0
31	1	72	2	1	37	2.6	6	2	0	0	6	0	5	0	11	1	1	4.8	5.8	0
32	1	60	1	1	20	2.7	6	2	0	0	4.2	0	6	0	27	1	1	25	25	0
33	1	74	2	1	79	3.1	7	2	0	0	4.8	0	5	0	8	1	1	6.7	6.7	0
34	1	73	2	2	67	3	7	2,3	1	0	4.4	0	6	0	34	1	1	14.4	25	0
35	1	65	2	1	178	1.9	6	1,2	1	0	6.5	0	5	1	28	1	1	6.7	6.7	0
36	1	48	1	2	69	3.3	7.4	3	0	0	6.9	1	7	0	37	1	1	6.7	6.7	0
37	1	72	2	1	180	3	8	2	0	0	4	0	5	0	10	1	1	2.6	2.6	0
38	1	54	1	1	72	2.5	5.6	1,2	1	1	2.8	0	4	0	37	1	1	5.6	15.3	0
39	1	74	2	1	20	2.5	4.8	1,2	1	0	10.1	0	5	0	55	1	1	12.3	20.7	1
40	1	57	2	1	98	3.1	5.5	1,2	1	1	6.3	0	5	0	18	1	1	3.6	25	0
41	1	61	1	1	69	2.5	6	3	0	0	3	0	6	0	23	1	1	25	25	0
42	1	70	1	1	72	4.1	7	2	0	0	5	0	5	0	22	1	1	25	25	0
43	1	69	1	1	27	2.5	6	1,2	1	0	3.9	0	4	0	18	1	1	25	25	0
44	1	57	2	2	63	2.8	6	1,2	1	0	1.3	1	6	0	25	1	1	4.3	4.3	0
45	1	47	1	1	132	2.8	6	2,3	1	0	21.2	0	6	0	65	1	1	5.8	5.8	1
46	1	45	1	1	44	2.6	7	2	0	0	1	0	5	0	11	1	1	25	25	0
47	1	50	2	1	91	3.9	5	2	0	0	2.5	0	4	0	13	1	1	2.8	2.8	0
48	1	77	2	1	84	3.3	6	1,2	1	0	1.6	0	4	0	33	1	1	2.5	25	0
49	1	46	2	1	180	2	7	2	0	0	2.8	0	6	0	9	1	1	4.2	25	0
50	1	80	2	2	35	3.1	6	2	0	0	3	0	6	0	20	1	1	4.6	4.6	0
51	1	73	1	2	49	2.9	6.8	3	0	0	1.1	0	7	0	6	1	1	17.4	17.4	0
52	1	52	1	1	86	3.2	7	2,3	1	0	5	0	5	0	18	1	1	2.4	3.4	0
53	1	36	2	2	93	4.1	9	1,2	1	0	1.9	1	6	0	54	1	1	4.6	4.6	0
54	2	73	2	2	3	3.7	4.5	2	0	1	4.5	0	5	0	11	0	0	0	0	1
55	2	74	1	1	30	1.5	3	3	1	0	10	0	6	0	115	1	0	1	3	1
56	2	78	1	2	12	2	3	2	0	0	7	0	4	0	20	1	0	3	15.2	1
57	2	69	2	1	30	2.4	4.9	1,4	1	0	6.4	1	10	0	55	1	0	1	1	0
58	2	67	2	1	67	2.6	4	1,2	1	0	1.7	1	5	0	15	1	0	0.9	1.4	0
59	2	42	1	1	20	2.5	4.5	2,3	1	0	7.3	0	7	0	23	1	0	2.5	13.6	0
60	2	69	1	1	16	2.8	4.5	2	1	1	2	0	4	0	45	1	1	3.7	10.2	0
61	2	68	2	2	22	2.8	4.6	2	0	0	1.5	0	5	0	16	1	1	14.4	14.4	1
62	2	64	1	1	43	4.5	5.8	2	0	0	3.6	0	5	0	9	1	1	4.5	23.2	0
63	2	67	2	1	105	2.9	4.5	2,3	1	0	5.3	1	5	1	29	1	1	15.6	15.6	0
64	2	72	2	1	11	2.5	4.2	2	1	0	1	0	6	0	9	1	1	12.9	12.9	0
65	2	66	1	2	90	3.1	4.2	2,3	1	0	10	0	5	0	10	1	1	6.7	6.7	0
66	2	80	2	1	90	3.2	6.8	2	0	0	2.2	1	5	1	17	1	1	2	2	0
67	2	46	1	2	154	2.2	5	2,3	1	0	10	0	5	0	22	1	1	0.2	1.2	0
68	2	58	1	1	130	2.2	2.6	2,3	1	0	10	0	6	0	39	1	1	3.6	20.8	0
69	2	62	1	2	47	2.5	4	3	0	0	2.8	1	5	0	67	1	1	25	25	0
70	2	70	1	2	42	2.1	3.4	2,3	1	0	10	0	6	0	42	1	1	1.9	17.2	0
71	2	83	2	1	76	2.8	5.8	2	1	0	4	1	5	0	57	1	1	2.9	9.3	1
72	2	74	1	1	163	2.3	4	1,2	1	0	5	0	4	0	20	1	1	9.1	0.9	0
73	2	74	1	1	178	2.3	4.2	2,3	1	0	2.6	0	6	1	24	1	1	6.7	6.7	0
74	2	61	1	2	90	2.2	4.2	2	0	0	3	0	5	0	27	1	1	14.5	14.5	0
75	2	38	2	1	1	1.8	3.2	3	0	0	1.7	0	4	0	76	1	1	12.6	12.6	1
76	2	69	1	1	59	2.5	4	2,3	1	0	9.8	0	6	1	25	1	1	9.6	9.6	0
77	2	83	2	1	71	2.2	5	2,3	1	0	11.5	1	4	0	45	1	1	7	25	1
78	2	47	1	1	178	3	4.3	2,3	1	0	4.4	0	5	1	35	1	1	6	6	0
79	2	75	1	2	120	2	4.6	2,3	1	0	6	0	7	0	90	1	1	19	19	1
80	2	45	2	1	84	3	5	2	0	0	0.8	0	6	0	17	1	1	14	14	0
81	2	83	1	2	47	2	6.7	2	0	0	3.9	0	6	0	49	1	1	1.8	24.5	0
82	2	74	2	1	179	2.4	6.1	2	0	0	1.4	0	5	0	38	1	1	25	25	1
83	2	55	1	1	81	2.5	3.5	2,3	1	0	5.9	0	5	0	27	1	1	2	2	0
84	2	55	2	1	70	2.3	8	2,3	1	0	7.5	0	6	0	40	1	1	25	25	0
85	2	38	2	1	71	3.3	4.7	1,2,3	1	0	9.8	0	5	0	27	1	1	25	25	0
																		>24moth=25	>24moth=25
